# Supplementary material for: Genomic Epidemiology Reveals Multiple Introductions of Severe Acute Respiratory Syndrome Coronavirus 2 in Niigata City, Japan, Between February and May 2020
Source: Front Microbiol. 2021 Oct 28;12:749149. doi: 10.3389/fmicb.2021.749149 (PMC8581661; doi:10.3389/fmicb.2021.749149)
Supplement: Supplementary file 3 [file Data_Sheet_3.XLSX]

## Sheet: Supplementary Table 2
Supplementary Table 2. Global Initiative on Sharing All Influenza Data (GISAID) accession IDs of SARS-CoV-2 cases in Niigata City, Japan, between February and May 2020 (n = 63).
Number	Case ID	Whole viral genomes	GISAID accession ID	Virus name	Collection date	Location	GISAID Clade	Pango lineage	Nexstrain Clade	Host	Sequencing technology	Assembly method	Read depth (median)	Coverage (%) (ref length:29903)	Total detected SNV sites	Total contig length (kb)	Total read	Mapped read	Mapped read (%)
1	P1-1	Available	EPI_ISL_479915	hCoV-19/Japan/PG-0215/2020	2020-03-01	Asia/Japan/Kanto	S	A	19B	Human	Illumina NextSeq500	A5-miseq v. 20140604	5944	0.99796	6	30K	3015038	2640002	0.907521
2	P1-2	Available	EPI_ISL_479916	hCoV-19/Japan/PG-0216/2020	2020-03-01	Asia/Japan/Kanto	S	A	19B	Human	Illumina NextSeq500	SKESA v. 2.3.0	14570	0.998963	5	30K	5481376	4886190	0.930351
3	P1-3	Available	EPI_ISL_479914	hCoV-19/Japan/PG-0214/2020	2020-03-01	Asia/Japan/Kanto	S	A	19B	Human	Illumina NextSeq500	A5-miseq v. 20140604	9572	0.998963	7	30K	3439310	3097516	0.920936
4	P1-4	Available	EPI_ISL_479917	hCoV-19/Japan/PG-0217/2020	2020-03-04	Asia/Japan/Kanto	S	A	19B	Human	Illumina NextSeq500	SKESA v. 2.3.0	12252	0.999465	5	30K	3907680	3554360	0.93376
5	P1-5	Not available	Not available	Not available	Not available	Not available	Not available	Not available	Not available	Not available	Not available	Not available	Not available	Not available	Not available	Not available	Not available	Not available	Not available
6	P1-6	Available	EPI_ISL_479913	hCoV-19/Japan/PG-0213/2020	2020-02-28	Asia/Japan/Kanto	S	A	19B	Human	Illumina NextSeq500	A5-miseq v. 20140604	14827	0.999365	6	30K	3623238	3237334	0.915162
7	P2-1	Not available	Not available	Not available	Not available	Not available	Not available	Not available	Not available	Not available	Not available	Not available	Not available	Not available	Not available	Not available	Not available	Not available	Not available
8	P2-2	Available	EPI_ISL_684143	hCoV-19/Japan/PG-0220/2020	2020-03-09	Asia/Japan	S	A	19B	Human	Illumina NextSeq500	BWA v. 0.7.13-r1126, picard v. 2.10.10, GATK v. 3.8.0, VarScan v. 2.4.3, VCFtools v. 0.1.12b, SKESA v. 2.3.0, A5-MiSeq v. 20140604	1114	0.984751	6	30K	1459872	961420	0.714055
9	P2-3	Not available	Not available	Not available	Not available	Not available	Not available	Not available	Not available	Not available	Not available	Not available	Not available	Not available	Not available	Not available	Not available	Not available	Not available
10	P2-4	Available	EPI_ISL_479924	hCoV-19/Japan/PG-0227/2020	2020-03-15	Asia/Japan/Kanto	S	A	19B	Human	Illumina NextSeq500	A5-miseq v. 20140604	9030	0.998361	8	30K	4630034	4218074	0.937741
11	P3-1	Not available	EPI_ISL_684145	hCoV-19/Japan/PG-0226/2020	2020-03-13	Asia/Japan	S	A	19B	Human	Illumina NextSeq500	BWA v. 0.7.13-r1126, picard v. 2.10.10, GATK v. 3.8.0, VarScan v. 2.4.3, VCFtools v. 0.1.12b, SKESA v. 2.3.0, A5-MiSeq v. 20140604	6622	0.999799	11	30K	3550756	3189492	0.92297
12	P3-2	Not available	Not available	Not available	Not available	Not available	Not available	Not available	Not available	Not available	Not available	Not available	Not available	Not available	Not available	Not available	Not available	Not available	Not available
13	P3-3	Not available	EPI_ISL_684144	hCoV-19/Japan/PG-0225/2020	2020-03-13	Asia/Japan	S	A	19B	Human	Illumina NextSeq500	BWA v. 0.7.13-r1126, picard v. 2.10.10, GATK v. 3.8.0, VarScan v. 2.4.3, VCFtools v. 0.1.12b, SKESA v. 2.3.0, A5-MiSeq v. 20140604	1167	0.989132	11	29K	1377938	1011372	0.783695
14	P3-4	Available	EPI_ISL_684146	hCoV-19/Japan/PG-0228/2020	2020-03-17	Asia/Japan	S	A	19B	Human	Illumina NextSeq500	A5-miseq v. 20140604	11826	0.999298	6	30K	6312688	5558656	0.919401
15	P3-5	Available	EPI_ISL_684861	hCoV-19/Japan/PG-1251/2020	2020-04-02	Asia/Japan	S	A	19B	Human	Illumina NextSeq500	A5-miseq v. 20140604	1950	0.9979	5	30K	1427362	1174220	0.890033
16	P3-6	Available	EPI_ISL_684858	hCoV-19/Japan/PG-1248/2020	2020-03-27	Asia/Japan	S	A	19B	Human	Illumina NextSeq500	SKESA v. 2.3.0	6014	0.9984	6	30K	1855052	1628816	0.910058
17	P4-1	Available	EPI_ISL_479918	hCoV-19/Japan/PG-0218/2020	2020-03-08	Asia/Japan/Kanto	S	A	19B	Human	Illumina NextSeq500	A5-miseq v. 20140604	3451	0.99796	12	30K	1652262	1394202	0.893731
18	P4-2	Not available	Not available	Not available	Not available	Not available	Not available	Not available	Not available	Not available	Not available	Not available	Not available	Not available	Not available	Not available	Not available	Not available	Not available
19	P4-3	Not available	EPI_ISL_685297	hCoV-19/Japan/PG-1691/2020	2020-03-16	Asia/Japan	S	A	19B	Human	Illumina iSeq	A5-MiSeq v. 20140604	Not available	Not available	Not available	Not available	Not available	Not available	Not available
20	P4-4	Not available	Not available	Not available	Not available	Not available	Not available	Not available	Not available	Not available	Not available	Not available	Not available	Not available	Not available	Not available	Not available	Not available	Not available
21	P4-5	Not available	Not available	Not available	Not available	Not available	Not available	Not available	Not available	Not available	Not available	Not available	Not available	Not available	Not available	Not available	Not available	Not available	Not available
22	P5-1	Available	EPI_ISL_479919	hCoV-19/Japan/PG-0219/2020	2020/3/8	Asia/Japan/Kanto	S	A	19B	Human	Illumina NextSeq500	SKESA v. 2.3.0	7786	0.998863	6	30K	4251610	3853432	0.93235
23	P5-2	Available	EPI_ISL_479921	hCoV-19/Japan/PG-0222/2020	2020/3/9	Asia/Japan/Kanto	S	A	19B	Human	Illumina NextSeq500	SKESA v. 2.3.0	6432	0.999465	6	30K	2112724	1908414	0.917349
24	P5-3	Available	EPI_ISL_479920	hCoV-19/Japan/PG-0221/2020	2020/3/9	Asia/Japan/Kanto	S	A	19B	Human	Illumina NextSeq500	A5-miseq v. 20140604	22273	0.99796	7	30K	4062500	3615458	0.918124
25	P5-4	Available	EPI_ISL_479922	hCoV-19/Japan/PG-0223/2020	2020/3/11	Asia/Japan/Kanto	S	A	19B	Human	Illumina NextSeq500	SKESA v. 2.3.0	26528	0.999866	8	30K	8596536	7623546	0.91933
26	P5-5	Not available	Not available	Not available	Not available	Not available	Not available	Not available	Not available	Not available	Not available	Not available	Not available	Not available	Not available	Not available	Not available	Not available	Not available
27	P5-6	Available	EPI_ISL_479923	hCoV-19/Japan/PG-0224/2020	2020-03-12	Asia/Japan/Kanto	S	A	19B	Human	Illumina NextSeq500	SKESA v. 2.3.0	13296	0.999799	6	30K	7202352	6292750	0.915659
28	P6	Available	EPI_ISL_684857	hCoV-19/Japan/PG-1247/2020	2020-03-26	Asia/Japan	GH	B.1	20C	Human	Illumina NextSeq500	SKESA v. 2.3.0	5954	0.9995	9	30K	2990726	2662012	0.913225
29	P7	Available	EPI_ISL_684860	hCoV-19/Japan/PG-1250/2020	2020-04-02	Asia/Japan	GR	B.1.1	20B	Human	Illumina NextSeq500	A5-MiSeq v. 20140604	5561	0.9979	14	30K	1465732	1290128	0.910495
30	P8	Available	EPI_ISL_684859	hCoV-19/Japan/PG-1249/2020	2020-03-30	Asia/Japan	GR	B.1.1.33	20B	Human	Illumina NextSeq500	SKESA v. 2.3.0	11502	0.9997	13	30K	2214048	1941834	0.909459
31	P9-1	Available	EPI_ISL_684864	hCoV-19/Japan/PG-1254/2020	2020-04-13	Asia/Japan	GR	B.1.1.48	20B	Human	Illumina NextSeq500	SKESA v. 2.3.0	1263	0.9979	10	30K	658224	570498	0.909302
32	P9-2	Available	EPI_ISL_684872	hCoV-19/Japan/PG-1262/2020	2020-04-16	Asia/Japan	GR	B.1.1.48	20B	Human	Illumina NextSeq500	SKESA v. 2.3.0	4022	0.9994	11	30K	1396600	1228492	0.906746
33	P9-3	Available	EPI_ISL_684873	hCoV-19/Japan/PG-1263/2020	2020-04-16	Asia/Japan	GR	B.1.1.48	20B	Human	Illumina NextSeq500	A5-MiSeq v. 20140604	1265	0.9979	11	30K	655564	564518	0.911486
34	P10	Available	EPI_ISL_684867	hCoV-19/Japan/PG-1257/2020	2020-04-14	Asia/Japan	GR	B.1.1	20B	Human	Illumina NextSeq500	BWA v. 0.7.13-r1126, picard v. 2.10.10, GATK v. 3.8.0, VarScan v. 2.4.3, VCFtools v. 0.1.12b, SKESA v. 2.3.0, A5-MiSeq v. 20140604	852	0.998	12	30K	714938	526334	0.868025
35	P11-1	Available	EPI_ISL_684862	hCoV-19/Japan/PG-1252/2020	2020-04-07	Asia/Japan	GR	B.1.1	20B	Human	Illumina NextSeq500	SKESA v. 2.3.0	6722	0.9984	10	30K	3008042	2683972	0.912297
36	P11-2	Available	EPI_ISL_684865	hCoV-19/Japan/PG-1255/2020	2020-04-13	Asia/Japan	GR	B.1.1	20B	Human	Illumina NextSeq500	A5-MiSeq v. 20140604	806	0.9979	11	30K	532336	389944	0.868085
37	P11-3	Available	EPI_ISL_684866	hCoV-19/Japan/PG-1256/2020	2020-04-13	Asia/Japan	GR	B.1.1	20B	Human	Illumina NextSeq500	SKESA v. 2.3.0	4839	0.9979	11	30K	1838024	1611028	0.908038
38	P12	Not available	Not available	Not available	Not available	Not available	Not available	Not available	Not available	Not available	Not available	Not available	Not available	Not available	Not available	Not available	Not available	Not available	Not available
39	P13-1	Available	EPI_ISL_684863	hCoV-19/Japan/PG-1253/2020	2020-04-10	Asia/Japan	GR	B.1.1	20B	Human	Illumina NextSeq500	SKESA v. 2.3.0	5341	0.9994	10	30K	2021228	1788806	0.907235
40	P13-2	Available	EPI_ISL_684871	hCoV-19/Japan/PG-1261/2020	2020-04-16	Asia/Japan	GR	B.1.1	20B	Human	Illumina NextSeq500	SKESA v. 2.3.0	7539	0.998	10	30K	3657820	3278160	0.910149
41	P14	Available	EPI_ISL_684868	hCoV-19/Japan/PG-1258/2020	2020-04-14	Asia/Japan	GR	B.1.1	20B	Human	Illumina NextSeq500	SKESA v. 2.3.0	11421	0.9994	9	30K	3022372	2695646	0.910126
42	P15-1	Available	EPI_ISL_684869	hCoV-19/Japan/PG-1259/2020	2020-04-16	Asia/Japan	GR	B.1.1	20B	Human	Illumina NextSeq500	SKESA v. 2.3.0	4676	0.9986	9	30K	1669928	1495106	0.916749
43	P15-2	Available	EPI_ISL_684878	hCoV-19/Japan/PG-1268/2020	2020-04-23	Asia/Japan	GR	B.1.1	20B	Human	Illumina NextSeq500	A5-MiSeq v. 20140604	4154	0.9995	10	30K	2027262	1808690	0.909895
44	P15-3	Available	EPI_ISL_685522	hCoV-19/Japan/PG-1916/2020	2020/5/7	Asia/Japan	GR	B.1.1	20B	Human	Illumina NextSeq500	BWA v. 0.7.13-r1126, picard v. 2.10.10, GATK v. 3.8.0, VarScan v. 2.4.3, VCFtools v. 0.1.12b, SKESA v. 2.3.0, A5-MiSeq v. 20140604	1674	0.9979	10	30K	514770	441222	0.9187
45	P16-1	Available	EPI_ISL_684870	hCoV-19/Japan/PG-1260/2020	2020-04-16	Asia/Japan	GR	B.1.1	20B	Human	Illumina NextSeq500	SKESA v. 2.3.0	6190	0.9997	9	30K	3421642	3081114	0.914637
46	P16-2	Not available	EPI_ISL_685308	hCoV-19/Japan/PG-1702/2020	2020/4/23	Asia/Japan	GR	B.1.1	20B	Human	Illumina NextSeq500	BWA v. 0.7.13-r1126, picard v. 2.10.10, GATK v. 3.8.0, VarScan v. 2.4.3, VCFtools v. 0.1.12b, SKESA v. 2.3.0, A5-MiSeq v. 20140604	Not available	Not available	Not available	Not available	Not available	Not available	Not available
47	P17-1	Available	EPI_ISL_684874	hCoV-19/Japan/PG-1264/2020	2020-04-20	Asia/Japan	GR	B.1.1	20B	Human	Illumina NextSeq500	BWA v. 0.7.13-r1126, picard v. 2.10.10, GATK v. 3.8.0, VarScan v. 2.4.3, VCFtools v. 0.1.12b, SKESA v. 2.3.0, A5-MiSeq v. 20140604	175	0.9979	9	30K	150944	112920	0.874861
48	P17-2	Available	EPI_ISL_684876	hCoV-19/Japan/PG-1266/2020	2020-04-21	Asia/Japan	GR	B.1.1	20B	Human	Illumina NextSeq500	BWA v. 0.7.13-r1126, picard v. 2.10.10, GATK v. 3.8.0, VarScan v. 2.4.3, VCFtools v. 0.1.12b, SKESA v. 2.3.0, A5-MiSeq v. 20140604	5184	0.9981	10	30K	1910300	1655962	0.894389
49	P17-3	Available	EPI_ISL_685519	hCoV-19/Japan/PG-1913/2020	2020/4/30	Asia/Japan	GR	B.1.1	20B	Human	Illumina NextSeq500	SKESA v. 2.3.0	5790	0.9996	9	30K	1838976	1600692	0.910255
50	P17-4	Available	EPI_ISL_684879	hCoV-19/Japan/PG-1269/2020	2020-04-25	Asia/Japan	GR	B.1.1	20B	Human	Illumina NextSeq500	A5-MiSeq v. 20140604	2820	0.998	10	30K	1389236	1195450	0.901049
51	P17-5	Available	EPI_ISL_685520	hCoV-19/Japan/PG-1914/2020	2020/4/30	Asia/Japan	GR	B.1.1	20B	Human	Illumina NextSeq500	BWA v. 0.7.13-r1126, picard v. 2.10.10, GATK v. 3.8.0, VarScan v. 2.4.3, VCFtools v. 0.1.12b, SKESA v. 2.3.0, A5-MiSeq v. 20140604	7297	0.9995	14	30K	2325458	2040922	0.908987
52	P17-6	Available	EPI_ISL_684877	hCoV-19/Japan/PG-1267/2020	2020-04-22	Asia/Japan	GR	B.1.1	20B	Human	Illumina NextSeq500	SKESA v. 2.3.0	2641	0.998	9	30K	1388132	1192278	0.898568
53	P17-7	Not available	Not available	Not available	Not available	Not available	Not available	Not available	Not available	Not available	Not available	Not available	Not available	Not available	Not available	Not available	Not available	Not available	Not available
54	P18	Available	EPI_ISL_685518	hCoV-19/Japan/PG-1912/2020	2020/4/27	Asia/Japan	GR	B.1.1	20B	Human	Illumina NextSeq500	SKESA v. 2.3.0	3302	0.9979	11	30K	1002192	883408	0.916117
55	P19	Available	EPI_ISL_684875	hCoV-19/Japan/PG-1265/2020	2020-04-20	Asia/Japan	GR	B.1.1	20B	Human	Illumina NextSeq500	SKESA v. 2.3.0	4932	0.9987	9	30K	2554956	2238196	0.901297
56	P20-1	Available	EPI_ISL_685515	hCoV-19/Japan/PG-1909/2020	2020/4/27	Asia/Japan	GR	B.1.1	20B	Human	Illumina NextSeq500	SKESA v. 2.3.0	3395	0.9984	11	30K	1053376	921052	0.920395
57	P20-2	Available	EPI_ISL_684880	hCoV-19/Japan/PG-1270/2020	2020-04-26	Asia/Japan	GR	B.1.1	20B	Human	Illumina NextSeq500	SKESA v. 2.3.0	6213	0.9979	11	30K	1608234	1384190	0.897659
58	P20-3	Available	EPI_ISL_685516	hCoV-19/Japan/PG-1910/2020	2020/4/26	Asia/Japan	GR	B.1.1	20B	Human	Illumina NextSeq500	SKESA v. 2.3.0	5420	0.9991	12	30K	1807668	1519072	0.891702
59	P20-4	Available	EPI_ISL_685517	hCoV-19/Japan/PG-1911/2020	2020/4/27	Asia/Japan	GR	B.1.1	20B	Human	Illumina NextSeq500	SKESA v. 2.3.0	6716	0.9985	11	30K	2069372	1831374	0.91892
60	P20-5	Not available	Not available	Not available	Not available	Not available	Not available	Not available	Not available	Not available	Not available	Not available	Not available	Not available	Not available	Not available	Not available	Not available	Not available
61	P21-1	Not available	Not available	Not available	Not available	Not available	Not available	Not available	Not available	Not available	Not available	Not available	Not available	Not available	Not available	Not available	Not available	Not available	Not available
62	P21-2	Available	EPI_ISL_685521	hCoV-19/Japan/PG-1915/2020	2020/5/4	Asia/Japan	GR	B.1.1	20B	Human	Illumina NextSeq500	SKESA v. 2.3.0	4544	0.998	10	30K	1448768	1266674	0.902975
63	P22	Available	EPI_ISL_685523	hCoV-19/Japan/PG-1917/2020	2020/5/7	Asia/Japan	GR	B.1.1	20B	Human	Illumina NextSeq500	SKESA v. 2.3.0	3896.5	0.9997	9	30K	1190506	1063032	0.92662
