# Supplementary material for: Genomic Epidemiology Reveals Multiple Introductions of Severe Acute Respiratory Syndrome Coronavirus 2 in Niigata City, Japan, Between February and May 2020
Source: Front Microbiol. 2021 Oct 28;12:749149. doi: 10.3389/fmicb.2021.749149 (PMC8581661; doi:10.3389/fmicb.2021.749149)
Supplement: Supplementary file 4 [file Data_Sheet_4.XLSX]

## Sheet: Supplementary Table 3
Supplementary Table 3. Summary of clinical course and RT-qPCR testing for SARS-CoV-2 in Niigata City, Japan, between February and May 2020 (n = 63).
Number	Case ID	February								March																															April
		2020-02-22	2020-02-23	2020-02-24	2020-02-25	2020-02-26	2020-02-27	2020-02-28	2020-02-29	2020-03-01	2020-03-02	2020-03-03	2020-03-04	2020-03-05	2020-03-06	2020-03-07	2020-03-08	2020-03-09	2020-03-10	2020-03-11	2020-03-12	2020-03-13	2020-03-14	2020-03-15	2020-03-16	2020-03-17	2020-03-18	2020-03-19	2020-03-20	2020-03-21	2020-03-22	2020-03-23	2020-03-24	2020-03-25	2020-03-26	2020-03-27	2020-03-28	2020-03-29	2020-03-30	2020-03-31	2020-04-01	2020-04-02	2020-04-03	2020-04-04	2020-04-05	2020-04-06	2020-04-07	2020-04-08	2020-04-09
1	P1-1									●										○		○
2	P1-2									●										●					●					●			○	○
3	P1-3									●										○		●				●				●			●			○	○
4	P1-4												●																	●			●			○	○
5	P1-5																												●
6	P1-6							●												●					●					●			●			○	○
7	P2-1																			●					●		○	○
8	P2-2																	●							○	●					○		●	○	●		●		○	●		○	●		○	○
9	P2-3																								●			●						○	○
10	P2-4																								●								●			●			○	○
11	P3-1																							●								○	○
12	P3-2																									●						●		●		●			○	●		○	●		●	○	○
13	P3-3																					●																		○	○
14	P3-4																										●													○	○
15	P3-5																																									●							○
16	P3-6																																			●													○
17	P4-1																●								○	●				○		○
18	P4-2																								●									●						○	○
19	P4-3																								●							●		●		●			○	○
20	P4-4																										●									○			○
21	P4-5																											●				●		○	○
22	P5-1																●								○	●		●				●		○	○
23	P5-2																	●																															○
24	P5-3																	●														○																	○
25	P5-4																			●												○																	○
26	P5-5																			●												●		●		●			●		●		○		●		○	○
27	P5-6																					●										○	○
28	P6																																		●				●			●			●	●	●		●
29	P7																																									●				●	●	●	○
30	P8																																						●							○		●	○
31	P9-1
32	P9-2
33	P9-3
34	P10
35	P11-1																																														●
36	P11-2
37	P11-3
38	P12
39	P13-1
40	P13-2
41	P14
42	P15-1
43	P15-2
44	P15-3
45	P16-1
46	P16-2
47	P17-1
48	P17-2
49	P17-3
50	P17-4
51	P17-5
52	P17-6
53	P17-7
54	P18
55	P19
56	P20-1
57	P20-2
58	P20-3
59	P20-4
60	P20-5
61	P21-1
62	P21-2
63	P22
[truncated: 52 more columns]
