# Supplementary material for: Genomic Epidemiology Reveals Multiple Introductions of Severe Acute Respiratory Syndrome Coronavirus 2 in Niigata City, Japan, Between February and May 2020
Source: Front Microbiol. 2021 Oct 28;12:749149. doi: 10.3389/fmicb.2021.749149 (PMC8581661; doi:10.3389/fmicb.2021.749149)
Supplement: Supplementary file 5 [file Data_Sheet_5.XLSX]

## Sheet: Supplementary Table 5
Supplementary Table 5. List of nucleotide substitutions found in each haplotype constructed in Niigata City isolates compared to reference strain Wuhan/WIV04/2019.
Nucleotide position			nt_140	nt_241	nt_313	nt_1059	nt_1274	nt_1684	nt_1738	nt_2160	nt_2830	nt_3037	nt_4093	nt_4402	nt_5062	nt_6198	nt_7819	nt_8782	nt_8844	nt_8982	nt_11083	nt_11564	nt_13247	nt_13605	nt_14408	nt_16375	nt_16997	nt_18150	nt_22530	nt_23015	nt_23016	nt_23185	nt_23403	nt_24794	nt_25563	nt_25688	nt_25793	nt_26730	nt_26882	nt_26966	nt_27299	nt_27414	nt_28144	nt_28628	nt_28881	nt_28882	nt_28883	nt_28895	nt_28948
Gene name			5'-UTR	5'-UTR	ORF1ab	ORF1ab	ORF1ab	ORF1ab	ORF1ab	ORF1ab	ORF1ab	ORF1ab	ORF1ab	ORF1ab	ORF1ab	ORF1ab	ORF1ab	ORF1ab	ORF1ab	ORF1ab	ORF1ab	ORF1ab	ORF1ab	ORF1ab	ORF1ab	ORF1ab	ORF1ab	ORF1ab	S	S	S	S	S	S	ORF3a	ORF3a	ORF3a	M	M	M	ORF6	ORF7a	ORF8	N	N	N	N	N	N
Gene Position/Codon change			-	-	48C>T	794C>T	1009G>T	1419C>A	1473G>T	1895A>G	2565G>T	2772C>T	3828C>T	4137T>C	4797G>T	5933C>T	7554C>T	8517C>T	8579G>T	8717C>T	10818G>T	11299C>T	12982C>T	13341C>T	14144C>T	16111C>T	16733C>T	17886T>C	968C>T	1453G>A	1454G>C	1623C>T	1841A>G	3232G>T	171G>T	296C>T	401G>T	208G>A	360C>A	444T>A	98T>C	21G>A	251T>C	355G>T	608G>A	609G>A	610G>C	622G>T	675C>T
Protein Position/Amino acids change			-	-	Leu16Leu	Thr265Ile	Val337Phe	Ile473Ile	Val491Val	Glu632Gly	Glu855Asp	Phe924Phe	Ile1276Ile	Leu1379Leu	Leu1599Phe	Ser1978Phe	Leu2518Leu	Ser2839Ser	Arg2860Ile	Thr2906Ile	Leu3606Phe	Pro3767Ser	Leu4328Leu	Arg4447Arg	Pro4715Leu	Pro5371Ser	Pro5578Leu	Gly5962Gly	Thr323Ile	Gly485Ser	Gly485Ala	Phe541Phe	Asp614Gly	Ala1078Ser	Gln57His	Ala99Val	Arg134Leu	Val70Ile	Leu120Leu	His148Gln	Ile33Thr	Leu7Leu	Leu84Ser	Ala119Ser	Arg203Lys	Arg203Arg	Gly204Arg	Ala208Ser	Asp225Asp
Haplotype group	Strain name	Case ID
n00	Wuhan/WIV04/2019 (EPI_ISL_402124, MN996528.1)	Wuhan/WIV04/2019 (EPI_ISL_402124, MN996528.1)	C	C	C	C	G	C	G	A	G	C	C	T	G	C	C	C	G	C	G	C	C	C	C	C	C	T	C	G	G	C	A	G	G	C	G	G	C	T	T	G	T	G	G	G	G	G	C
n01	hCoV-19/Japan/PG-0213/2020, hCoV-19/Japan/PG-0215/2020, hCoV-19/Japan/PG-0216/2020, hCoV-19/Japan/PG-0217/2020, hCoV-19/Japan/PG-0228/2020, hCoV-19/Japan/PG-1251/2020	P1-6, P1-1, P1-2, P1-4, P3-4, P3-5	.	.	.	.	.	.	.	.	.	.	.	C	T	.	.	T	.	.	.	.	.	.	.	.	.	.	.	.	.	.	.	.	.	.	.	.	.	.	.	.	C	.	.	.	.	.	.
n02	hCoV-19/Japan/PG-0214/2020	P1-3	.	.	.	.	.	.	.	.	.	.	.	C	T	.	.	T	.	.	.	.	.	.	.	.	.	.	.	.	.	T	.	.	.	.	.	.	.	.	.	.	C	.	.	.	.	.	.
n03	hCoV-19/Japan/PG-0218/2020, hCoV-19/Japan/PG-0219/2020, hCoV-19/Japan/PG-0222/2020, hCoV-19/Japan/PG-0224/2020	P4-1, P5-1, P5-2, P5-6	.	.	.	.	.	.	.	G	.	.	.	C	T	.	.	T	.	.	.	.	.	.	.	.	.	.	.	.	.	.	.	.	.	.	.	.	.	.	.	.	C	.	.	.	.	.	.
n04	hCoV-19/Japan/PG-0220/2020	P2-2	.	.	.	.	.	.	.	.	.	.	.	C	T	.	.	T	.	.	.	.	.	.	.	.	.	.	.	.	.	.	.	.	.	.	.	.	.	.	.	.	C	.	.	.	.	.	.
n05	hCoV-19/Japan/PG-0221/2020	P5-3	T	.	.	.	.	.	.	G	.	.	.	C	T	.	.	T	.	.	.	.	.	.	.	.	.	.	.	.	.	.	.	.	.	.	.	.	.	.	.	.	C	.	.	.	.	.	.
n06	hCoV-19/Japan/PG-0223/2020	P5-4	T	.	.	.	.	.	.	G	.	.	.	C	T	.	.	T	.	.	T	.	.	.	.	.	.	.	.	.	.	.	.	.	.	.	.	.	.	.	.	.	C	.	.	.	.	.	.
n07	hCoV-19/Japan/PG-0227/2020	P2-4	.	.	.	.	.	.	.	.	.	.	.	C	T	.	.	T	.	.	.	.	.	.	.	.	T	C	.	.	.	.	.	.	.	.	.	.	.	.	.	.	C	.	.	.	.	.	.
n08	hCoV-19/Japan/PG-1247/2020	P6	.	T	.	T	T	.	.	.	.	T	.	.	.	.	T	.	.	.	.	.	.	.	T	.	.	.	.	.	.	.	G	.	T	.	.	.	.	.	.	.	.	.	.	.	.	.	.
n09	hCoV-19/Japan/PG-1248/2020	P3-6	.	.	.	.	.	.	.	.	.	.	.	C	T	.	.	T	.	.	.	.	.	.	.	.	.	.	.	.	.	.	.	.	.	.	.	.	.	.	.	.	C	.	.	.	.	.	.
n10	hCoV-19/Japan/PG-1249/2020	P8	.	T	.	.	.	.	.	.	.	T	.	.	.	.	.	.	.	.	.	.	.	.	T	.	.	.	.	.	.	.	G	.	.	.	T	.	.	.	C	.	.	.	A	A	C	.	.
n11	hCoV-19/Japan/PG-1250/2020	P7	.	T	.	.	.	.	.	.	.	T	.	.	.	.	.	.	.	T	.	T	.	.	T	.	.	.	T	.	.	.	G	.	.	T	.	.	.	.	.	.	.	.	A	A	C	.	.
n12	hCoV-19/Japan/PG-1252/2020	P11-1	.	T	T	.	.	.	.	.	T	T	.	.	.	.	.	.	.	.	.	.	.	.	T	.	.	.	.	.	.	.	G	.	.	.	.	.	.	.	.	.	.	.	A	A	C	.	.
n13	hCoV-19/Japan/PG-1253/2020, hCoV-19/Japan/PG-1261/2020	P13-1, P13-2	.	T	T	.	.	.	.	.	.	T	.	.	.	.	.	.	.	.	.	.	.	.	T	.	.	.	.	.	.	.	G	.	.	.	.	.	.	A	.	.	.	.	A	A	C	.	.
n14	hCoV-19/Japan/PG-1254/2020	P9-1	.	T	T	.	.	.	.	.	.	T	.	.	.	.	.	.	.	.	.	.	.	.	T	.	.	.	.	.	.	.	G	.	.	.	.	A	.	.	.	.	.	.	A	A	C	.	.
n15	hCoV-19/Japan/PG-1255/2020	P11-2	.	T	T	.	.	.	.	.	.	T	.	.	.	.	.	.	T	.	T	.	.	.	T	.	.	.	.	.	.	.	G	.	.	.	.	.	.	.	.	.	.	.	A	A	C	.	.
n16	hCoV-19/Japan/PG-1256/2020	P11-3	.	T	T	.	.	.	.	.	T	T	.	.	.	.	.	.	.	.	.	.	.	T	T	.	.	.	.	.	.	.	G	.	.	.	.	.	.	.	.	.	.	.	A	A	C	.	.
n17	hCoV-19/Japan/PG-1257/2020	P10	.	T	T	.	.	.	T	.	.	T	.	.	.	.	.	.	.	.	.	.	.	.	T	.	.	.	.	.	.	.	G	.	.	.	.	.	.	.	.	.	.	.	A	A	C	.	.
n18	hCoV-19/Japan/PG-1258/2020, hCoV-19/Japan/PG-1259/2020, hCoV-19/Japan/PG-1260/2020, hCoV-19/Japan/PG-1264/2020, hCoV-19/Japan/PG-1265/2020, hCoV-19/Japan/PG-1267/2020, hCoV-19/Japan/PG-1913/2020, hCoV-19/Japan/PG-1916/2020, hCoV-19/Japan/PG-1917/2020	P14, P15-1, P16-1, P17-1, P19, P17-6, P17-3, P15-3, P22	.	T	T	.	.	.	.	.	.	T	.	.	.	.	.	.	.	.	.	.	.	.	T	.	.	.	.	.	.	.	G	.	.	.	.	.	.	.	.	.	.	.	A	A	C	.	.
n19	hCoV-19/Japan/PG-1262/2020, hCoV-19/Japan/PG-1263/2020	P9-2, P9-3	.	T	T	.	.	.	.	.	.	T	.	.	.	.	.	.	.	.	.	.	.	.	T	T	.	.	.	.	.	.	G	.	.	.	.	A	.	.	.	.	.	.	A	A	C	.	.
n20	hCoV-19/Japan/PG-1266/2020, hCoV-19/Japan/PG-1269/2020	P17-2, P17-4	.	T	T	.	.	.	.	.	.	T	.	.	.	.	.	.	.	.	.	.	.	.	T	.	.	.	.	.	.	.	G	T	.	.	.	.	.	.	.	.	.	.	A	A	C	.	.
n21	hCoV-19/Japan/PG-1268/2020	P15-2	.	T	T	.	.	.	.	.	.	T	.	.	.	.	.	.	.	.	.	.	.	.	T	.	.	.	.	.	.	.	G	.	.	.	.	.	.	.	.	A	.	.	A	A	C	.	.
n22	hCoV-19/Japan/PF-1270/2020, hCoV-19/Japan/PG-1909/2020, hCoV-19/Japan/PG-1911/2020	P20-2, P20-1, P20-4	.	T	T	.	.	.	.	.	.	T	T	.	.	T	.	.	.	.	.	.	.	.	T	.	.	.	.	.	.	.	G	.	.	.	.	.	.	.	.	.	.	.	A	A	C	.	.
n23	hCoV-19/Japan/PG-1910/2020	P20-3	.	T	T	.	.	.	.	.	.	T	T	.	.	T	.	.	.	.	.	.	.	.	T	.	.	.	.	.	.	.	G	.	.	.	.	.	.	.	.	.	.	.	A	A	C	T	.
n24	hCoV-19/Japan/PG-1912/2020	P18	.	T	T	.	.	.	.	.	.	T	.	.	.	.	.	.	.	.	.	.	T	.	T	.	.	.	.	.	.	.	G	.	.	.	.	.	.	.	.	.	.	.	A	A	C	.	T
n25	hCoV-19/Japan/PG-1914/2020	P17-5	.	T	T	.	.	A	.	.	.	T	.	.	.	.	.	.	.	.	.	.	.	.	T	.	.	.	.	A	C	.	G	T	.	.	.	.	.	.	.	.	.	T	A	A	C	.	.
n26	hCoV-19/Japan/PG-1915/2020	P21-2	.	T	T	.	.	.	.	.	.	T	.	.	.	.	.	.	.	.	.	.	.	.	T	.	.	.	.	.	.	.	G	.	.	.	.	.	A	.	.	.	.	.	A	A	C	.	.
[truncated: 3 more columns]
